# Supplementary material for: Fluoride Content in Infusions of Selected Teas Available on the Polish Market—An In Vitro Study
Source: Foods. 2025 Jul 12;14(14):2452. doi: 10.3390/foods14142452 (PMC12294286; doi:10.3390/foods14142452)
Supplement: Supplementary file 1 [file foods-14-02452-s001.zip]

Archive with 1 entries (1 files):
- foods-3724713-supplementary.pdf
